# Supplementary material for: Differences in the Suitable Distribution Area between Northern and Southern China Landscape Plants
Source: Plants (Basel). 2023 Jul 20;12(14):2710. doi: 10.3390/plants12142710 (PMC10385631; doi:10.3390/plants12142710)
Supplement: Supplementary file 1 [file plants-12-02710-s001.zip]

Archive with 1 entries (1 files):
- plants-2445718-supplementary.pdf
